# Supplementary material for: Diagnostic yield and clinical impact of germline sequencing in children with CNS and extracranial solid tumors—a nationwide, prospective Swedish study
Source: Lancet Reg Health Eur. 2024 Mar 19;39:100881. doi: 10.1016/j.lanepe.2024.100881 (PMC11129334; doi:10.1016/j.lanepe.2024.100881)
Supplement: Supplementary Tables S2–S4 [file mmc1.xlsx]

## Sheet: Supplementary_table_2
Supplementary table 2. Overview of clinical features of the included patients. FHx=Family history; MHx=medical history
Patient	Age at diagnosis	Sex	Diagnosis (WHO 2021)	Known genetic disease at inclusion	FHx	FHx_detail	Multiple primary malignancies	Non-cancer MHx	Non-cancer MHx_detail	MHx more than 2	MHx ID or DD	Specific malignancy type	Tissue analysed	50-genes results reported in Wadensten et al.(2023)	Summary of ChiCaP criteria
BC7	4	Male	Adamantinomatous craniopharyngioma	None	No	Not_fulfilled	No	No	None	No	No	No	Blood only	No	None
BC6	6	Male	Adamantinomatous craniopharyngioma	None	No	Not_fulfilled	No	No	None	No	No	No	Blood only	No	None
BC229	7	Female	Adamantinomatous craniopharyngioma	none	No	Not_fulfilled	No	No	None	No	No	No	Tumor-Blood	No	None
BC236	7	Female	Adamantinomatous craniopharyngioma	none	Yes	rel_cancer_before_18yo	No	No	None	No	No	No	Tumor-Blood	No	Family history
BC269	7	Male	Adamantinomatous craniopharyngioma	none	No	Not_fulfilled	No	No	None	No	No	No	Tumor-Blood	No	None
BC5	11	Female	Adamantinomatous craniopharyngioma	None	No	Not_fulfilled	No	No	None	No	No	No	Tumor-Blood	No	None
BC41	6	Male	Adrenocortical adenoma	None	No	Not_fulfilled	No	Yes	Cutaneous	No	No	No	Tumor-Blood	Yes	Other features
BC290	5	Female	ALK-positive anaplastic large cell lymphoma	none	No	Not_fulfilled	No	Yes	Other	No	No	No	Blood only	No	Other features
BC81	14	Male	ALK-positive anaplastic large cell lymphoma	None	No	Not_fulfilled	No	No	None	No	No	No	Tumor-Blood	No	None
BC216	14	Female	ALK-positive anaplastic large cell lymphoma	none	No	Not_fulfilled	No	Yes	Malformation	No	No	No	Tumor-Blood	Yes	Other features
BC78	15	Female	Astrocytoma, IDH-mutant, CNS WHO grade 2	None	No	Not_fulfilled	No	Yes	Cognition_behaviour	No	No	No	Tumor-Blood	Yes	Other features
BC14	10	Female	Astrocytoma, IDH-mutant, CNS WHO grade 3	None	Yes	consanguineity	No	Yes	Cutaneous	Yes	No	No	Tumor-Blood	No	Family history,Other features
BC22	14	Female	Astrocytoma, IDH-mutant, CNS WHO grade 4	None	No	Not_fulfilled	No	No	None	No	No	No	Tumor-Blood	No	None
BC25	17	Female	Astrocytoma, IDH-mutant, CNS WHO grade 4	None	Yes	rel_same_organ	No	No	None	No	No	No	Tumor-Blood	No	Family history
BC293	15	Female	Atypical carcinoid of the lung	none	Yes	2_rel_cancer_before_50yo	No	Yes	Endocrine	No	No	Yes	Tumor-Blood	No	Family history,Other features,Malignancy type
BC174	4	Female	Atypical teratoid/rhabdoid tumour	None	No	Not_fulfilled	No	No	None	No	No	Yes	Blood only	No	Malignancy type
BC256	15	Male	B-cell Non-Hodgkin lymphoma (PTLD)	none	No	Not_fulfilled	No	Yes	Cognition_behaviour,Malformation	Yes	No	No	Tumor-Blood	No	Other features
BC277	7	Female	B-Lymphoblastic lymphoma	none	No	Not_fulfilled	No	No	No	No	No	No	Blood only	No	None
BC83	7	Female	B-Lymphoblastic lymphoma	None	No	Not_fulfilled	No	No	None	No	No	No	Tumor-Blood	No	None
BC151	4	Male	Burkitt lymphoma	None	No	Not_fulfilled	No	No	None	No	No	No	Tumor-Blood	Yes	None
BC65	7	Male	Burkitt lymphoma	None	No	Not_fulfilled	No	No	None	No	No	No	Tumor-Blood	Yes	None
BC173	7	Male	Burkitt lymphoma	None	No	Not_fulfilled	No	No	None	No	No	No	Tumor-Blood	Yes	None
BC284	8	Male	Burkitt lymphoma	none	No	Not_fulfilled	No	No	None	No	No	No	Blood only	No	None
BC285	8	Male	Burkitt lymphoma	none	Yes	consanguineity	No	No	None	No	No	No	Blood only	No	Family history
BC292	11	Male	Burkitt lymphoma	none	No	Not_fulfilled	No	No	None	No	No	No	Tumor-Blood	No	None
BC17	16	Male	Burkitt lymphoma	None	Yes	2_rel_cancer_before_50yo	No	No	None	No	No	No	Blood only	No	Family history
BC156	16	Male	Burkitt lymphoma	None	No	Not_fulfilled	No	Yes	Growth,Cutaneous	Yes	No	No	Tumor-Blood	No	Other features
BC276	16	Male	Burkitt lymphoma	none	No	Not_fulfilled	No	No	None	No	No	No	Blood only	No	None
BC187	0	Male	Cellular congenital mesoblastic nephroma	None	No	Not_fulfilled	No	No	None	No	No	No	Tumor-Blood	No	None
BC3	0	Female	Cellular mesoblastic nephroma/Infantile fibroma-like tumor with BRAF::EML4 fusion	None	No	Not_fulfilled	No	No	None	No	No	No	Tumor-Blood	No	None
BC263	3	Male	CIC::DUX4 sarcoma	none	No	Not_fulfilled	No	No	None	No	No	No	Tumor-Blood	No	None
BC212	16	Female	Clear cell carcinoma of the vagina	none	Yes	parent_cancer_before_50yo	No	Yes	Malformation	No	No	Yes	Tumor-Blood	Yes	Family history,Other features,Malignancy type
BC219	16	Female	Dedifferentiated carcinomas of the uterine corpus	none	No	Not_fulfilled	No	Yes	Cognition_behaviour,Growth	Yes	No	Yes	Tumor-Blood	Yes	Other features,Malignancy type
BC172	17	Male	Desmoplastic small round cell tumour	Limb girdle musclar dystrophy type 2A (CAPN3)	No	Not_fulfilled	No	Yes	neuro_muscular	No	No	No	Tumor-Blood	Yes	Other features
BC283	4	Male	Diffuse astrocytoma MYB- or MYBL1 altered	none	No	Not_fulfilled	No	No	None	No	No	No	Blood only	No	None
BC215	17	Male	Diffuse astrocytoma, IDH mutated, CNS WHO grade 2	none	Yes	parent_cancer_before_50yo	No	No	None	No	No	Yes	Tumor-Blood	Yes	Family history,Malignancy type
BC232	14	Male	Diffuse hemispheric glioma, H3 G34-mutant	none	No	Not_fulfilled	No	No	None	No	No	No	Tumor-Blood	No	None
BC19	3	Male	Diffuse intrinsic pontine glioma	None	No	Not_fulfilled	No	No	None	No	No	No	Blood only	No	None
BC37	8	Female	Diffuse intrinsic pontine glioma	None	No	Not_fulfilled	No	No	None	No	No	No	Tumor-Blood	No	None
BC186	17	Male	Diffuse large B cell lymphoma	None	Yes	rel_cancer_before_18yo	No	Yes	neuro_muscular	No	No	No	Tumor-Blood	No	Family history,Other features
BC104	7	Male	Diffuse large B-cell lymphoma	Ataxia-telangiectasia	No	Not_fulfilled	No	Yes	Cutaneous,neuro_muscular,Inflammation_immune	Yes	No	No	Blood only	No	Other features
BC240	7	Male	Diffuse large B-cell lymphoma	none	Yes	consanguineity	No	No	None	No	No	No	Blood only	No	Family history
BC279	17	Male	Diffuse midline glioma H3 K27-altered	none	No	Not_fulfilled	No	Yes	Cognition_behaviour	No	No	No	Tumor-Blood	No	Other features
BC28	7	Female	Diffuse midline glioma, H3 K27-altered	None								No	Blood only	No
BC42	5	Female	Diffuse paediatric-type high-grade glioma, H3-wildtype and IDH-wildtype	None	No	Not_fulfilled	No	No	None	No	No	No	Blood only	No	None
BC275	6	Female	Diffuse paediatric-type high-grade glioma, H3-wildtype and IDH-wildtype	none	Yes	consanguineity,rel_cancer_before_18yo	No	Yes	Cutaneous	No	No	No	Tumor-Blood	No	Family history,Other features
BC255	13	Female	Diffuse paediatric-type high-grade glioma, H3-wildtype and IDH-wildtype	none	No	Not_fulfilled	Yes	No	None	No	No	Yes	Tumor-Blood	No	Multiple primary,Malignancy type
BC34	14	Female	Diffuse paediatric-type high-grade glioma, H3-wildtype and IDH-wildtype	None	No	Not_fulfilled	No	No	None	No	No	No	Blood only	No	None
BC48	12	Female	Dysgerminoma right ovary/Sex cord tumour with annular tubules, bilateral	Prader-Willi Syndrome due to paternal deletion 15q11.2-q13	No	Not_fulfilled	Yes	Yes	Cognition_behaviour,endocrine,dysmorphism	Yes	Yes	Yes	Tumor-Blood	Yes	Multiple primary,Other features,Malignancy type
BC228	12	Female	Embryonal rhabdomyosarcoma on the basis of teratoma	none	Yes	2_rel_cancer_before_50yo	No	Yes	Cognition_behaviour,Cutaneous	Yes	Yes	Yes	Tumor-Blood	No	Family history,Other features,Malignancy type
BC294	1	Male	Embryonal tumor with multilayered rosettes	none	No	Not_fulfilled	No	No	None	No	No	No	Tumor-Blood	No	None
BC282	14	Female	Epithelioid sarcoma	none	No	Not_fulfilled	No	No	None	No	No	No	Blood only	No	None
BC108	1	Male	Ewing sarcoma	None	No	Not_fulfilled	No	No	None	No	No	No	Tumor-Blood	No	None
BC36	2	Female	Ewing sarcoma	None	No	Not_fulfilled	No	No	None	No	No	No	Tumor-Blood	No	None
BC75	2	Male	Ewing sarcoma	None	No	Not_fulfilled	No	No	None	No	No	No	Tumor-Blood	No	None
BC248	3	Male	Ewing sarcoma	none	No	Not_fulfilled	No	No	None	No	No	No	Blood only	No	None
BC126	7	Male	Ewing sarcoma	None	No	Not_fulfilled	No	No	None	No	No	No	Tumor-Blood	No	None
BC55	8	Male	Ewing sarcoma	None	No	Not_fulfilled	No	No	None	No	No	No	Tumor-Blood	Yes	None
BC159	8	Male	Ewing sarcoma	None	No	Not_fulfilled	No	No	None	No	No	No	Blood only	No	None
BC46	11	Male	Ewing sarcoma	None	Yes	consanguineity,2_rel_cancer_before_50yo	No	No	None	No	No	No	Tumor-Blood	Yes	Family history
BC249	12	Male	Ewing sarcoma	none	No	Not_fulfilled	No	No	None	No	No	No	Tumor-Blood	No	None
BC296	12	Male	Ewing sarcoma	none	No	Not_fulfilled	No	No	None	No	No	No	Tumor-Blood	No	None
BC15	13	Male	Ewing sarcoma	None	No	Not_fulfilled	No	No	None	No	No	No	Tumor-Blood	No	None
BC87	13	Female	Ewing sarcoma	None	No	Not_fulfilled	No	No	None	No	No	No	Tumor-Blood	No	None
BC205	13	Male	Ewing sarcoma	None	No	Not_fulfilled	No	Yes	Cognition_behaviour,Malformation	Yes	No	No	Tumor-Blood	No	Other features
BC247	13	Female	Ewing sarcoma	none	No	Not_fulfilled	No	Yes	Cognition_behaviour	No	No	No	Tumor-Blood	No	Other features
BC251	13	Male	Ewing sarcoma	none	No	Not_fulfilled	No	No	None	No	No	No	Tumor-Blood	No	None
BC252	17	Male	Ewing sarcoma	none	Yes	2_rel_cancer_before_50yo	No	No	None	No	No	No	Tumor-Blood	No	Family history
BC257	17	Female	Ewing sarcoma	none								No	Blood only	No
BC171	13	Female	Gangliocytoma	None	No	Not_fulfilled	No	No	None	No	No	No	Tumor-Blood	Yes	None
BC62	1	Male	Ganglioglioma	None	Yes	parent_cancer_before_50yo	No	No	None	No	No	No	Tumor-Blood	Yes	Family history
BC111	5	Female	Ganglioglioma	None	No	Not_fulfilled	No	No	None	No	No	No	Tumor-Blood	No	None
BC140	11	Male	Ganglioglioma	Alpha-1 antitrypsin deficiency	Yes	rel_cancer_before_18yo,rel_same_organ	No	Yes	Cognition_behaviour	No	No	No	Tumor-Blood	No	Family history,Other features
BC51	11	Male	Ganglioglioma	None	No	Not_fulfilled	No	Yes	Cognition_behaviour	No	No	No	Tumor-Blood	No	Other features
BC80	13	Male	Ganglioglioma	None	No	Not_fulfilled	No	No	None	No	No	No	Blood only	No	None
BC20	1	Male	Ganglioneuroblastoma, intermixed	None	Yes	2_rel_cancer_before_50yo	No	Yes	Endocrine	No	No	Yes	Tumor-Blood	No	Family history,Other features,Malignancy type
BC21	15	Female	Ganglioneuroma	None	No	Not_fulfilled	No	No	None	No	No	No	Tumor-Blood	No	None
BC44	8	Female	Ganglioneuroma/ganglioneuroblastoma	None	No	Not_fulfilled	No	Yes	Growth,Other	Yes	No	No	Blood only	No	Other features
BC69	11	Female	Gastrointestinal stromal tumor	None	Yes	consanguineity	No	No	None	No	No	Yes	Tumor-Blood	Yes	Family history,Malignancy type
BC245	17	Female	Germinoma	none	No	Not_fulfilled	No	No	None	No	No	No	Blood only	No	None
BC211	11	Male	Glioblastoma, IDH wild type, CNS WHO grade 4	none	Yes	2_rel_cancer_before_50yo	No	No	None	No	No	No	Tumor-Blood	Yes	Family history
BC268	0	Male	Hepatoblastoma	none	Yes	rel_cancer_before_18yo	No	No	None	No	No	Yes	Tumor-Blood	No	Family history,Malignancy type
BC23	8	Female	High-grade astrocytoma with piloid features	Neurofibromatosis type 1	No	Not_fulfilled	Yes	Yes	Cognition_behaviour,Cutaneous	Yes	No	Yes	Tumor-Blood	Yes	Multiple primary,Other features,Malignancy type
BC202	5	Female	Hodgkin lymphoma	None	No	Not_fulfilled	No	No	None	No	No	No	Blood only	No	None
BC238	6	Male	Hodgkin lymphoma	none	No	Not_fulfilled	Yes	No	None	No	No	No	Blood only	No	Multiple primary
BC132	10	Male	Hodgkin lymphoma	None	No	Not_fulfilled	No	Yes	Growth,Malformation	Yes	No	No	Blood only	No	Other features
BC298	10	Male	Hodgkin lymphoma	none	Yes	rel_cancer_before_18yo,2_rel_cancer_before_50yo	No	Yes	Growth	No	No	No	Blood only	No	Family history,Other features
BC265	11	Female	Hodgkin lymphoma	none	No	Not_fulfilled	No	No	None	No	No	No	Blood only	No	None
BC127	12	Male	Hodgkin lymphoma	None	No	Not_fulfilled	No	No	None	No	No	No	Blood only	No	None
BC155	13	Female	Hodgkin lymphoma	None	No	Not_fulfilled	No	No	None	No	No	No	Blood only	No	None
BC266	13	Female	Hodgkin lymphoma	none	No	Not_fulfilled	No	Yes	Inflammation_immune	No	No	No	Blood only	No	Other features
BC297	14	Female	Hodgkin lymphoma	none	Yes	parent_cancer_before_50yo,2_rel_cancer_before_50yo	No	Yes	Cutaneous	No	No	No	Blood only	No	Family history,Other features
BC72	15	Male	Hodgkin lymphoma	None	Yes	rel_cancer_before_18yo	No	No	None	No	No	No	Blood only	No	Family history
BC137	15	Female	Hodgkin lymphoma	None	Yes	parent_cancer_before_50yo,rel_same_cancer	No	No	None	No	No	No	Blood only	No	Family history
BC117	16	Female	Hodgkin lymphoma	None	No	Not_fulfilled	No	No	None	No	No	No	Blood only	No	None
BC258	16	Male	Hodgkin lymphoma									No	Blood only	No
BC243	17	Male	Hodgkin lymphoma	None	No	Not_fulfilled	No	No	None	No	No	No	Blood only	No	None
BC246	17	Female	Hodgkin lymphoma									No	Blood only	No
BC253	17	Male	Hodgkin lymphoma	none	Yes	2_rel_cancer_before_50yo	No	No	None	No	No	No	Blood only	No	Family history
BC272	17	Female	Hodgkin lymphoma	none	Yes	rel_same_cancer	No	Yes	Endocrine	No	No	No	Blood only	No	Family history,Other features
BC109	12	Female	Immature teratoma	None	No	Not_fulfilled	No	No	None	No	No	No	Tumor-Blood	No	None
BC273	8	Male	Inflammatory myofibroblastic tumor	none	No	Not_fulfilled	No	No	None	No	No	No	Tumor-Blood	No	None
BC227	12	Female	Juvenile granulosa cell tumour of the ovary									No	Tumor-Blood	No
BC134	2	Male	Langerhans cell hystiocytosis	None	No	Not_fulfilled	No	No	None	No	No	No	Blood only	No	None
BC85	5	Female	Langerhans cell hystiocytosis	acral peeling skin syndrome due to homozygous TGM5 variant	No	Not_fulfilled	No	Yes	Cutaneous	No	No	Yes	Tumor-Blood	No	Other features,Malignancy type
BC128	8	Male	Large cell calcifying sertoli cell tumor, bilateral	None	No	Not_fulfilled	No	Yes	Growth,Cutaneous,Cognition_behaviour,Endocrine	Yes	No	Yes	Tumor-Blood	No	Other features,Malignancy type
BC38	7	Male	Leydig cell tumor	None	No	Not_fulfilled	No	No	None	No	No	No	Blood only	No	None
BC274	16	Male	Low grade astrocytoma unspecified	none	No	Not_fulfilled	No	Yes	Cognition_behaviour	No	No	No	Tumor-Blood	No	Other features
BC142	16	Female	Low grade glial/glioneural tumor	None	Yes	parent_cancer_before_50yo	No	No	None	No	No	No	Blood only	No	Family history
BC124	11	Female	Malignant epithelioid neoplasm with FUS::CREM fusion	None								No	Tumor-Blood	No
BC299	1	Female	Malignant rhabdoid tumour	none	No	Not_fulfilled	No	No	None	No	No	Yes	Blood only	No	Malignancy type
BC233	14	Male	Mediastinal grey zone lymphoma									No	Tumor-Blood	No
BC291	13	Female	Mediastinal large cell B cell lymphoma	none	Yes	rel_cancer_before_18yo,parent_cancer_before_50yo	No	No	None	No	No	No	Tumor-Blood	No	Family history
BC184	2	Male	Medulloblastoma, non-WNT/non-SHH	None	No	Not_fulfilled	No	No	None	No	No	Yes	Tumor-Blood	Yes	Malignancy type
BC144	3	Female	Medulloblastoma, non-WNT/non-SHH	None	No	Not_fulfilled	No	No	None	No	No	Yes	Tumor-Blood	No	Malignancy type
BC158	3	Male	Medulloblastoma, non-WNT/non-SHH	None	No	Not_fulfilled	No	Yes	Cognition_behaviour	No	No	Yes	Tumor-Blood	Yes	Other features,Malignancy type
BC164	4	Female	Medulloblastoma, non-WNT/non-SHH	None	Yes	rel_same_organ	No	No	None	No	No	Yes	Tumor-Blood	Yes	Family history,Malignancy type
BC167	4	Male	Medulloblastoma, non-WNT/non-SHH	None	No	Not_fulfilled	No	Yes	Malformation,Cognition_behaviour	Yes	No	Yes	Tumor-Blood	No	Other features,Malignancy type
BC161	5	Male	Medulloblastoma, non-WNT/non-SHH	None	No	Not_fulfilled	No	No	None	No	No	Yes	Tumor-Blood	Yes	Malignancy type
BC218	5	Male	Medulloblastoma, non-WNT/non-SHH	none	No	Not_fulfilled	No	Yes	Cognition_behaviour	No	No	Yes	Tumor-Blood	Yes	Other features,Malignancy type
BC145	6	Male	Medulloblastoma, non-WNT/non-SHH	None	Yes	rel_cancer_before_18yo	No	No	None	No	No	Yes	Tumor-Blood	No	Family history,Malignancy type
BC149	7	Male	Medulloblastoma, non-WNT/non-SHH	None	Yes	2_rel_cancer_before_50yo	No	No	None	No	No	Yes	Tumor-Blood	No	Family history,Malignancy type
BC166	9	Male	Medulloblastoma, non-WNT/non-SHH	None	Yes	consanguineity,rel_cancer_before_18yo	No	Yes	Cognition_behaviour,neuro_muscular	Yes	Yes	Yes	Tumor-Blood	Yes	Family history,Other features,Malignancy type
BC150	10	Male	Medulloblastoma, non-WNT/non-SHH	None	No	Not_fulfilled	No	No	None	No	No	Yes	Tumor-Blood	No	Malignancy type
BC146	12	Male	Medulloblastoma, non-WNT/non-SHH	None	No	Not_fulfilled	No	No	Cutaneous	Yes	No	Yes	Tumor-Blood	Yes	Malignancy type
BC152	13	Male	Medulloblastoma, non-WNT/non-SHH	None	No	Not_fulfilled	No	No	None	No	No	Yes	Tumor-Blood	No	Malignancy type
BC148	15	Male	Medulloblastoma, non-WNT/non-SHH	None	No	Not_fulfilled	No	No	None	No	No	Yes	Tumor-Blood	No	Malignancy type
BC300	11	Female	Medulloblastoma, SHH-activated and TP53-mutant	none	No	Not_fulfilled	No	No	None	No	No	Yes	Tumor-Blood	Yes	Malignancy type
BC147	0	Male	Medulloblastoma, SHH-activated and TP53-wildtype	None	Yes	rel_cancer_before_18yo	No	Yes	Cutaneous	No	No	Yes	Tumor-Blood	Yes	Family history,Other features,Malignancy type
BC226	0	Female	Medulloblastoma, SHH-activated and TP53-wildtype	none	No	Not_fulfilled	No	No	None	No	No	Yes	Tumor-Blood	Yes	Malignancy type
BC225	1	Female	Medulloblastoma, SHH-activated and TP53-wildtype	none	No	Not_fulfilled	No	No	None	No	No	Yes	Tumor-Blood	Yes	Malignancy type
BC163	10	Female	Medulloblastoma, WNT-activated	None	No	Not_fulfilled	No	No	None	No	No	Yes	Blood only	Yes	Malignancy type
BC24	0	Male	Melanotic neuroectodermal tumor of infancy	None	No	Not_fulfilled	No	No	None	No	No	No	Tumor-Blood	No	None
BC237	11	Female	Meningioma	None	No	Not_fulfilled	No	Yes	Cognition_behaviour	No	No	Yes	Tumor-Blood	No	Other features,Malignancy type
BC170	12	Female	Meningioma	None	Yes	rel_cancer_before_18yo	No	No	None	No	No	Yes	Tumor-Blood	Yes	Family history,Malignancy type
BC67	0	Male	Mixed congenital mesoblastic nephroma	None	Yes	rel_cancer_before_18yo	No	Yes	Cutaneous	No	No	No	Tumor-Blood	Yes	Family history,Other features
BC110	16	Female	Mixed germ cell tumor	None	No	Not_fulfilled	No	Yes	Cognition_behaviour,Growth,Malformation	Yes	Yes	No	Tumor-Blood	No	Other features
BC64	11	Female	Mixed germ cell tumor consisting mainly of yolk sac tumor	None			No	Yes	Cognition_behaviour	Yes	Yes	No	Tumor-Blood	Yes	Other features
BC301	14	Female	Mucinous carcinoma of the ovary	none	No	Not_fulfilled	No	No	None	No	No	Yes	Tumor-Blood	No	Malignancy type
BC53	9	Female	Myxoid glioneuronal tumor	None	No	Not_fulfilled	No	No	None	No	No	No	Tumor-Blood	No	None
BC26	1	Male	Myxoinflammatory fibroblastic sarcoma	None	No	Not_fulfilled	No	No	None	No	No	No	Tumor-Blood	No	None
BC231	0	Male	Nephroblastoma	none	No	Not_fulfilled	No	Yes	Malformation	No	No	Yes	Tumor-Blood	No	Other features,Malignancy type
BC91	1	Female	Nephroblastoma	None	No	Not_fulfilled	No	Yes	Inflammation_immune	No	No	Yes	Tumor-Blood	No	Other features,Malignancy type
BC153	1	Female	Nephroblastoma	None	No	Not_fulfilled	No	No	None	No	No	Yes	Tumor-Blood	Yes	Malignancy type
BC162	2	Female	Nephroblastoma	None	No	Not_fulfilled	No	No	None	No	No	Yes	Blood only	No	Malignancy type
BC197	2	Female	Nephroblastoma	None	No	Not_fulfilled	No	No	None	No	No	Yes	Tumor-Blood	No	Malignancy type
BC2	3	Male	Nephroblastoma	None	No	Not_fulfilled	No	No	None	No	No	Yes	Tumor-Blood	No	Malignancy type
BC122	3	Female	Nephroblastoma	None	No	Not_fulfilled		No	None	No	No	Yes	Tumor-Blood	No	Malignancy type
BC194	3	Male	Nephroblastoma	None	No	Not_fulfilled	No	Yes	Other	No	No	Yes	Blood only	No	Other features,Malignancy type
BC203	3	Female	Nephroblastoma	None			No	No	None	No	No	Yes	Tumor-Blood	No	Malignancy type
BC1	4	Female	Nephroblastoma	None	Yes	2_rel_cancer_before_50yo	No	No	None	No	No	Yes	Tumor-Blood	No	Family history,Malignancy type
BC88	4	Male	Nephroblastoma	None	No	Not_fulfilled	No	Yes	Cutaneous	No	No	Yes	Tumor-Blood	No	Other features,Malignancy type
BC309	4	Female	Nephroblastoma	none	Yes	consanguineity	No	No	None	No	No	Yes	Tumor-Blood	Yes	Family history,Malignancy type
BC180	5	Female	Nephroblastoma	None	No	Not_fulfilled	No	No	None	No	No	Yes	Tumor-Blood	Yes	Malignancy type
BC308	5	Male	Nephroblastoma	none	Yes	rel_cancer_before_18yo	No	No	None	No	No	Yes	Tumor-Blood	Yes	Family history,Malignancy type
BC103	6	Male	Nephroblastoma	None	No	Not_fulfilled	No	No	None	No	No	Yes	Tumor-Blood	No	Malignancy type
BC97	7	Female	Nephroblastoma	None	No	Not_fulfilled	No	No	None	No	No	Yes	Tumor-Blood	No	Malignancy type
BC310	7	Female	Nephroblastoma	none	Yes	rel_cancer_before_18yo	No	Yes	Other	No	No	Yes	Blood only	No	Family history,Other features,Malignancy type
BC311	8	Female	Nephroblastoma	none	No	Not_fulfilled	No	No	None	No	No	Yes	Tumor-Blood	No	Malignancy type
BC234	10	Female	Nephroblastoma	none	No	Not_fulfilled	No	Yes	Cognition_behaviour	No	No	Yes	Tumor-Blood	No	Other features,Malignancy type
BC29	0	Male	Neuroblastoma	None	No	Not_fulfilled	No	No	None	No	No	Yes	Tumor-Blood	No	Malignancy type
BC217	0	Female	Neuroblastoma	none	No	Not_fulfilled	No	No	None	No	No	Yes	Tumor-Blood	Yes	Malignancy type
BC222	0	Male	Neuroblastoma									Yes	Tumor-Blood	Yes
BC230	0	Female	Neuroblastoma									Yes	Tumor-Blood	No
BC9	1	Male	Neuroblastoma	None	Yes	2_rel_cancer_before_50yo,rel_cancer_before_18yo	No	No	None	No	No	Yes	Tumor-Blood	No	Family history,Malignancy type
BC27	1	Female	Neuroblastoma	None	No	Not_fulfilled	No	No	None	No	No	Yes	Tumor-Blood	No	Malignancy type
BC39	1	Female	Neuroblastoma	Marfan syndrome, FBN1 mutation	No	Not_fulfilled	No	Yes	Growth,dysmorphism,malformation	Yes	No	Yes	Tumor-Blood	Yes	Other features,Malignancy type
BC98	1	Male	Neuroblastoma	None	No	Not_fulfilled	No	No	None	No	No	Yes	Tumor-Blood	No	Malignancy type
BC262	1	Male	Neuroblastoma									Yes	Tumor-Blood	No
BC33	2	Female	Neuroblastoma	None	No	Not_fulfilled	No	Yes	Cutaneous	No	No	Yes	Tumor-Blood	No	Other features,Malignancy type
BC73	2	Female	Neuroblastoma	None	No	Not_fulfilled	No	No	None	No	No	Yes	Blood only	No	Malignancy type
BC176	2	Female	Neuroblastoma	None	No	Not_fulfilled	No	No	None	No	No	Yes	Tumor-Blood	Yes	Malignancy type
BC178	2	Male	Neuroblastoma	None	No	Not_fulfilled	No	No	None	No	No	Yes	Tumor-Blood	Yes	Malignancy type
BC206	2	Female	Neuroblastoma	None	No	Not_fulfilled	No	No	None	No	No	Yes	Tumor-Blood	No	Malignancy type
BC302	2	Female	Neuroblastoma	none	No	Not_fulfilled	No	No	None	No	No	Yes	Tumor-Blood	No	Malignancy type
BC66	3	Female	Neuroblastoma	None	No	Not_fulfilled	No	No	None	No	No	Yes	Tumor-Blood	Yes	Malignancy type
BC213	3	Male	Neuroblastoma	none	No	Not_fulfilled	No	Yes	Cognition_behaviour	No	No	Yes	Tumor-Blood	Yes	Other features,Malignancy type
BC278	3	Male	Neuroblastoma	none	Yes	rel_cancer_before_18yo	No	Yes	Other	No	No	Yes	Tumor-Blood	No	Family history,Other features,Malignancy type
BC280	3	Male	Neuroblastoma	none	Yes	Parent_cancer_before_50yo,rel_cancer_before_18yo	No	Yes	Cognition_behaviour	No	No	Yes	Tumor-Blood	No	Family history,Other features,Malignancy type
BC177	4	Female	Neuroblastoma	None	No	Not_fulfilled	No	No	None	No	No	Yes	Tumor-Blood	No	Malignancy type
BC182	4	Male	Neuroblastoma	None	No	Not_fulfilled	No	No	None	No	No	Yes	Tumor-Blood	Yes	Malignancy type
BC32	5	Female	Neuroblastoma	None	No	Not_fulfilled	Yes	No	None	No	No	Yes	Tumor-Blood	No	Multiple primary,Malignancy type
BC58	5	Male	Neuroblastoma	None	No	Not_fulfilled	No	No	None	No	No	Yes	Blood only	No	Malignancy type
BC169	5	Male	Neuroblastoma	None	No	Not_fulfilled	No	No	None	No	No	Yes	Tumor-Blood	Yes	Malignancy type
BC250	5	Female	Neuroblastoma	none	Yes	2_rel_cancer_before_50yo	No	No	None	No	No	Yes	Tumor-Blood	No	Family history,Malignancy type
BC224	6	Male	Neuroblastoma	none	No	Not_fulfilled	No	No	None	No	No	Yes	Tumor-Blood	Yes	Malignancy type
BC264	17	Male	Neuroendocrine Carcinoma	none	No	Not_fulfilled	No	No	None	No	No	Yes	Tumor-Blood	No	Malignancy type
BC95	13	Male	Neuroendocrine tumor	None	No	Not_fulfilled	No	Yes	Growth	No	No	Yes	Tumor-Blood	No	Other features,Malignancy type
BC210	1	Male	Neuroepithelial tumor with PATZ1 fusion	none	Yes	rel_cancer_before_18yo	No	No	None	No	No	No	Tumor-Blood	Yes	Family history
BC16	9	Male	Neuroepithelial tumor with PLAG1 fusion	None	No	Not_fulfilled	No	No	None	No	No	No	Tumor-Blood	No	None
BC133	15	Male	Neurofibroma	Neurofibromatosis type 1	No	Not_fulfilled	No	Yes	Cutaneous	No	No	Yes	Blood only	No	Other features,Malignancy type
BC270	13	Female	Osteoarcoma	none	No	Not_fulfilled	No	Yes	Malformation	Yes	No	No	Blood only	No	Other features
BC154	9	Female	Osteosarcoma	None	No	Not_fulfilled	No	Yes	Cognition_behaviour	No	No	No	Tumor-Blood	Yes	Other features
BC92	10	Male	Osteosarcoma	None	No	Not_fulfilled	No	No	None	No	No	No	Blood only	No	None
BC244	10	Male	Osteosarcoma									No	Blood only	No
BC4	11	Male	Osteosarcoma	None	No	Not_fulfilled	No	No	None	No	No	No	Tumor-Blood	No	None
BC56	11	Male	Osteosarcoma	None	Yes	2_rel_cancer_before_50yo	No	Yes	Cognition_behaviour	No	No	No	Tumor-Blood	Yes	Family history,Other features
BC289	12	Male	Osteosarcoma	none	No	Not_fulfilled	No	No	None	No	No	No	Tumor-Blood	Yes	None
BC61	14	Male	Osteosarcoma	None	No	Not_fulfilled	No	No	None	No	No	No	Tumor-Blood	Yes	None
BC82	14	Female	Osteosarcoma	None	Yes	consanguineity	No	No	None	No	No	No	Blood only	No	Family history
BC254	15	Male	Osteosarcoma	none	No	Not_fulfilled	No	No	None	No	No	No	Tumor-Blood	No	None
BC18	16	Male	Osteosarcoma	None	No	Not_fulfilled	No	Yes	Inflammation_immune	No	No	No	Tumor-Blood	No	Other features
BC235	16	Male	Osteosarcoma									No	Tumor-Blood	No
BC303	17	Male	Osteosarcoma	none	No	Not_fulfilled	Yes	Yes	Malformation	No	No	Yes	Blood only	No	Multiple primary,Other features,Malignancy type
BC74	8	Female	Paediatric cystic nephroma	None	No	Not_fulfilled	No	Yes	Malformation	No	No	Yes	Tumor-Blood	No	Other features,Malignancy type
BC168	17	Female	Papillary tumor of the pineal region	None	No	Not_fulfilled	No	Yes	Growth	No	No	No	Tumor-Blood	No	Other features
BC54	15	Male	Papillary urothelial neoplasm of low malignant potential	None	No	Not_fulfilled	No	No	None	No	No	No	Blood only	No	None
BC50	0	Male	Pilocytic astrocytoma	None	No	Not_fulfilled	No	No	None	No	No	No	Tumor-Blood	No	None
BC93	0	Male	Pilocytic astrocytoma	None	No	Not_fulfilled	No	Yes	Cutaneous	No	No	No	Tumor-Blood	No	Other features
BC101	0	Male	Pilocytic astrocytoma	Neurofibromatosis type 1	Yes	consanguineity,rel_cancer_before_18yo	No	Yes	Cutaneous	No	No	No	Blood only	No	Family history,Other features
BC304	0	Male	Pilocytic astrocytoma	none	No	Not_fulfilled	No	Yes	Growth	No	No	No	Tumor-Blood	No	Other features
BC79	1	Female	Pilocytic astrocytoma	None	No	Not_fulfilled	No	No	None	No	No	No	Blood only	No	None
BC96	1	Female	Pilocytic astrocytoma	None	No	Not_fulfilled	No	No	None	No	No	No	Blood only	No	None
BC99	1	Male	Pilocytic astrocytoma	None	No	Not_fulfilled	No	No	None	No	No	No	Blood only	No	None
BC114	1	Female	Pilocytic astrocytoma	None	No	Not_fulfilled	No	No	None	No	No	No	Tumor-Blood	No	None
BC57	2	Male	Pilocytic astrocytoma	None	No	Not_fulfilled	No	No	None	No	No	No	Tumor-Blood	No	None
BC116	2	Female	Pilocytic astrocytoma	None	No	Not_fulfilled	No	No	None	No	No	No	Tumor-Blood	No	None
BC271	2	Female	Pilocytic astrocytoma	none	No	Not_fulfilled	No	Yes	Malformation	No	No	No	Blood only	No	Other features
BC63	3	Female	Pilocytic astrocytoma	None	No	Not_fulfilled	No	No	None	No	No	No	Tumor-Blood	Yes	None
BC89	3	Female	Pilocytic astrocytoma	None	No	Not_fulfilled	No	No	None	No	No	No	Tumor-Blood	No	None
BC90	3	Female	Pilocytic astrocytoma	None	No	Not_fulfilled	No	No	None	No	No	No	Tumor-Blood	No	None
BC105	3	Male	Pilocytic astrocytoma	None	Yes	rel_cancer_before_18yo	No	No	None	No	No	No	Tumor-Blood	Yes	Family history
BC106	3	Male	Pilocytic astrocytoma	None	Yes	rel_cancer_before_18yo	No	Yes	Cognition_behaviour,Cutaneous	Yes	No	No	Tumor-Blood	Yes	Family history,Other features
BC120	4	Male	Pilocytic astrocytoma	Neurofibromatosis type 1 with Noonan phenotype	No	Not_fulfilled	Yes	Yes	Growth,dysmorphism,cutaneous	Yes	No	Yes	Tumor-Blood	No	Multiple primary,Other features,Malignancy type
BC121	4	Female	Pilocytic astrocytoma	None	No	Not_fulfilled	No	No	None	No	No	No	Tumor-Blood	Yes	None
BC129	4	Male	Pilocytic astrocytoma	None	No	Not_fulfilled	No	No	None	No	No	No	Tumor-Blood	Yes	None
BC138	4	Male	Pilocytic astrocytoma	None	No	Not_fulfilled	No	No	None	No	No	No	Tumor-Blood	No	None
BC143	4	Female	Pilocytic astrocytoma	None	No	Not_fulfilled	No	No	None	No	No	No	Tumor-Blood	No	None
BC261	4	Female	Pilocytic astrocytoma	none	No	Not_fulfilled	No	No	None	No	No	No	Tumor-Blood	No	None
BC242	5	Male	Pilocytic astrocytoma									No	Blood only	No
BC52	6	Male	Pilocytic astrocytoma	Intellectual developmental disorder, X-linked syndromic, Houge type (OMIM #301008) due to pathogenic variant in CNKSR2	No	Not_fulfilled	No	Yes	Cognition_behaviour,neuro_muscular	Yes	Yes	No	Tumor-Blood	No	Other features
BC141	6	Female	Pilocytic astrocytoma	None	No	Not_fulfilled	No	No	None	No	No	No	Tumor-Blood	No	None
BC305	6	Male	Pilocytic astrocytoma	none	No	Not_fulfilled	No	No	None	No	No	No	Tumor-Blood	No	None
BC135	7	Female	Pilocytic astrocytoma	None	No	Not_fulfilled	No	Yes	neuro_muscular,Other	Yes	No	No	Tumor-Blood	No	Other features
BC287	7	Male	Pilocytic astrocytoma	none	No	Not_fulfilled	No	No	None	No	No	No	Tumor-Blood	Yes	None
BC43	8	Male	Pilocytic astrocytoma	None	No	Not_fulfilled	No	No	None	No	No	No	Tumor-Blood	No	None
BC188	8	Female	Pilocytic astrocytoma	None	No	Not_fulfilled	No	No	None	No	No	No	Tumor-Blood	Yes	None
BC115	8	Female	Pilocytic astrocytoma	None	No	Not_fulfilled	No	No	None	No	No	No	Blood only	No	None
BC123	8	Male	Pilocytic astrocytoma	None	No	Not_fulfilled	No	No	None	No	No	No	Tumor-Blood	Yes	None
BC130	8	Female	Pilocytic astrocytoma	None	No	Not_fulfilled	No	No	None	No	No	No	Tumor-Blood	No	None
BC125	8	Male	Pilocytic astrocytoma	None	No	Not_fulfilled	No	No	None	No	No	No	Tumor-Blood	Yes	None
BC59	10	Male	Pilocytic astrocytoma	None	No	Not_fulfilled	No	No	None	No	No	No	Tumor-Blood	No	None
BC71	10	Male	Pilocytic astrocytoma	None	No	Not_fulfilled	No	Yes	Cognition_behaviour	No	Yes	No	Tumor-Blood	Yes	Other features
BC136	10	Female	Pilocytic astrocytoma	None	No	Not_fulfilled	No	No	None	No	No	No	Tumor-Blood	No	None
BC68	11	Male	Pilocytic astrocytoma	None	Yes	2_rel_cancer_before_50yo,rel_same_organ	No	No	None	No	No	No	Tumor-Blood	Yes	Family history
BC107	11	Male	Pilocytic astrocytoma	None	No	Not_fulfilled	No	Yes	Cognition_behaviour	No	No	No	Tumor-Blood	No	Other features
BC259	12	Male	Pilocytic astrocytoma	none	No	Not_fulfilled	No	Yes	Cognition_behaviour	No	No	No	Blood only	No	Other features
BC60	13	Female	Pilocytic astrocytoma	Leber congenital amaurosis due to pathogenic variants in GUCY2D	Yes	rel_cancer_before_18yo	No	Yes	Other	No	No	No	Tumor-Blood	Yes	Family history,Other features
BC102	13	Female	Pilocytic astrocytoma	None	No	Not_fulfilled	No	No	None	No	No	No	Tumor-Blood	No	None
BC241	13	Female	Pilocytic astrocytoma	Neurofibromatosis type 1	Yes	rel_cancer_before_18yo	No	Yes	Cutaneous	No	No	No	Blood only	No	Family history,Other features
BC94	14	Female	Pilocytic astrocytoma	None	No	Not_fulfilled	No	No	None	No	No	No	Blood only	No	None
BC281	16	Female	Pilocytic astrocytoma	none	No	Not_fulfilled	No	No	None	No	No	No	Tumor-Blood	No	None
BC49	17	Male	Pilocytic astrocytoma	None	No	Not_fulfilled	No	No	None	No	No	No	Tumor-Blood	No	None
BC70	5	Male	Pilocytic astrocytoma of the optic nerve	Neurofibromatosis type 1	No	Not_fulfilled	No	Yes	Cognition_behaviour,Cutaneous	Yes	Yes	Yes	Tumor-Blood	Yes	Other features,Malignancy type
BC189	7	Male	Pilocytic astrocytoma of the optic nerve	Neurofibromatosis type 1	No	Not_fulfilled	No	Yes	Cognition_behaviour,Cutaneous,Endocrine	Yes	No	Yes	Blood only	No	Other features,Malignancy type
BC45	14	Female	Pilomyxoid astrocytoma	None	No	Not_fulfilled	No	No	None	No	No	No	Tumor-Blood	No	None
BC179	6	Male	Pineoblastoma	None	No	Not_fulfilled	No	Yes	Cognition_behaviour	No	Yes	Yes	Tumor-Blood	No	Other features,Malignancy type
BC239	9	Female	Pineoblastoma	none	No	Not_fulfilled	No	No	None	No	No	Yes	Blood only	No	Malignancy type
BC181	12	Female	Pineoblastoma	None	No	Not_fulfilled	No	Yes	neuro_muscular	No	No	Yes	Tumor-Blood	No	Other features,Malignancy type
BC31	3	Female	Pleomorphic xanthoastrocytoma, CNS WHO grade 3	None	No	Not_fulfilled	No	No	None	No	No	No	Tumor-Blood	No	None
BC35	10	Female	Pleomorphic xanthoastrocytoma, CNS WHO grade 3	None	No	Not_fulfilled	No	Yes	Cognition_behaviour	No	No	No	Tumor-Blood	No	Other features
BC220	2	Male	Poorly differentiated chordoma	none								No	Tumor-Blood	Yes
BC11	2	Male	Posterior fossa ependymoma CNS WHO grade 2	None	No	Not_fulfilled	No	No	None	No	No	Yes	Tumor-Blood	Yes	Malignancy type
BC13	3	Female	Posterior fossa ependymoma CNS WHO grade 2	None	No	Not_fulfilled	No	No	None	No	No	Yes	Tumor-Blood	No	Malignancy type
BC288	3	Male	Posterior fossa group A (PFA) ependymoma	none	Yes	halfsib_cancer_before_50yo	No	No	None	No	No	No	Tumor-Blood	Yes	Family history
BC267	4	Male	Posterior fossa group A (PFA) ependymoma	none	Yes	rel_cancer_before_18yo	No	No	None	No	No	Yes	Tumor-Blood	No	Family history,Malignancy type
BC8	2	Male	Posterior fossa group A ependymoma CNS WHO grade 3	None	No	Not_fulfilled	No	No	None	No	No	Yes	Tumor-Blood	No	Malignancy type
BC10	2	Female	Posterior fossa group A ependymoma CNS WHO grade 3	None	No	Not_fulfilled	No	No	None	No	No	Yes	Tumor-Blood	Yes	Malignancy type
BC12	5	Female	Posterior fossa group A ependymoma CNS WHO grade 3	None	Yes	2_rel_cancer_before_50yo	No	No	None	No	No	Yes	Tumor-Blood	No	Family history,Malignancy type
BC260	17	Female	Primary mediastinal large B-cell lymphoma	none	Yes	rel_cancer_before_18yo	No	No	None	No	No	No	Tumor-Blood	No	Family history
BC165	7	Female	Psammomatoid ossifying fibroma	None	Yes	2_rel_cancer_before_50yo	No	No	None	No	No	Yes	Tumor-Blood	No	Family history,Malignancy type
BC183	0	Female	Retinoblastoma	None	No	Not_fulfilled	No	No	None	No	No	Yes	Blood only	No	Malignancy type
BC204	0	Female	Retinoblastoma	None	No	Not_fulfilled	No	No	None	No	No	Yes	Blood only	No	Malignancy type
BC190	1	Male	Retinoblastoma	RB1 carriership	Yes	parent_cancer_before_50yo,rel_same_cancer	No	No	None	No	No	Yes	Blood only	No	Family history,Malignancy type
BC192	1	Male	Retinoblastoma	None	No	Not_fulfilled	No	No	None	No	No	Yes	Tumor-Blood	No	Malignancy type
BC193	1	Male	Retinoblastoma	None	No	Not_fulfilled	No	No	None	No	No	Yes	Tumor-Blood	No	Malignancy type
BC200	1	Female	Retinoblastoma	None	Yes	2_rel_cancer_before_50yo	No	No	None	No	No	Yes	Tumor-Blood	No	Family history,Malignancy type
BC195	2	Male	Retinoblastoma	None	No	Not_fulfilled	No	Yes	Cognition_behaviour	No	Yes	Yes	Tumor-Blood	No	Other features,Malignancy type
BC196	2	Female	Retinoblastoma	None	No	Not_fulfilled	No	No	None	No	No	Yes	Tumor-Blood	No	Malignancy type
BC209	2	Male	Retinoblastoma	None	No	Not_fulfilled	No	Yes	Malformation	No	No	Yes	Tumor-Blood	No	Other features,Malignancy type
BC198	3	Male	Retinoblastoma	None	No	Not_fulfilled	No	No	None	No	No	Yes	Tumor-Blood	No	Malignancy type
BC201	3	Male	Retinoblastoma	None	Yes	parent_cancer_before_50yo	No	No	None	No	No	Yes	Tumor-Blood	No	Family history,Malignancy type
BC207	4	Male	Retinoblastoma	None	No	Not_fulfilled	No	No	None	No	No	Yes	Tumor-Blood	No	Malignancy type
BC199	1	Female	Rhabdomyosarcoma	None	No	Not_fulfilled	No	Yes	Malformation	No	No	Yes	Blood only	No	Other features,Malignancy type
BC306	6	Male	Rhabdomyosarcoma	none	No	Not_fulfilled		No	None	No	No	Yes	Tumor-Blood	Yes	Malignancy type
BC113	11	Male	Rhabdomyosarcoma	None	No	Not_fulfilled	No	Yes	Endocrine	No	No	Yes	Tumor-Blood	No	Other features,Malignancy type
BC100	9	Female	Rhabdomyosarcoma, alveolar	None	No	Not_fulfilled	No	No	None	No	No	Yes	Blood only	No	Malignancy type
BC30	15	Female	Rhabdomyosarcoma, alveolar	None	No	Not_fulfilled	No	No	None	No	No	Yes	Tumor-Blood	No	Malignancy type
BC185	16	Male	Rhabdomyosarcoma, alveolar	None	No	Not_fulfilled	No	No	None	No	No	Yes	Tumor-Blood	No	Malignancy type
BC286	17	Male	Rhabdomyosarcoma, alveolar									Yes	Tumor-Blood	Yes
BC160	3	Male	Rhabdomyosarcoma, embryonal	None	No	Not_fulfilled	No	No	None	No	No	Yes	Blood only	No	Malignancy type
BC77	4	Male	Rhabdomyosarcoma, embryonal	None	No	Not_fulfilled	No	No	None	No	No	Yes	Tumor-Blood	Yes	Malignancy type
BC191	7	Male	Rhabdomyosarcoma, embryonal	None	No	Not_fulfilled	No	No	None	No	No	Yes	Tumor-Blood	No	Malignancy type
BC86	12	Male	Rhabdomyosarcoma, embryonal	None	No	Not_fulfilled	Yes	Yes	neuro_muscular	No	No	Yes	Tumor-Blood	No	Multiple primary,Other features,Malignancy type
BC223	7	Female	Round cell sarcoma with EWSR1::non-ETS fusions	none	Yes	rel_cancer_before_18yo	No	No	None	No	No	Yes	Tumor-Blood	Yes	Family history,Malignancy type
BC40	12	Female	Sinonasal neuroendocrine carcinoma	Previous bilateral retinoblastoma, germline RB1	Yes	parent_cancer_before_50yo,rel_same_cancer,rel_cancer_before_18yo	Yes	No	None	No	No	Yes	Tumor-Blood	Yes	Family history,Multiple primary,Malignancy type
BC208	16	Male	Sinonasal undifferentiated carcinoma	None	No	Not_fulfilled	No	Yes	Cognition_behaviour	No	No	Yes	Tumor-Blood	No	Other features,Malignancy type
BC214	15	Male	Small bowel neuroendocrine tumor	none	No	Not_fulfilled	No	No	None	No	No	Yes	Tumor-Blood	Yes	Malignancy type
BC295	4	Male	Spinal ependymoma	none	No	Not_fulfilled	No	No	None	No	No	Yes	Tumor-Blood	No	Malignancy type
BC84	13	Male	Squamous cell carcinoma of epipharynx	None	No	Not_fulfilled	No	Yes	Other	No	No	Yes	Blood only	No	Other features,Malignancy type
BC47	12	Female	Squamous cell carcinoma of maxillary sinus	Xeroderma pigmentosum ERCC5			Yes	Yes	Cognition_behaviour,Growth,Inflammation_immune	Yes	Yes	Yes	Tumor-Blood	Yes	Multiple primary,Other features,Malignancy type
BC112	17	Male	Subependymal giant cell astrocytoma	None	Yes	parent_cancer_before_50yo,rel_cancer_before_18yo,rel_same_organ	No	Yes	Cutaneous	No	No	Yes	Blood only	No	Family history,Other features,Malignancy type
BC131	1	Female	T-lymphoblastic lymphoma	None	No	Not_fulfilled	No	No	None	No	No	No	Blood only	No	None
BC118	7	Female	T-lymphoblastic lymphoma	None	No	Not_fulfilled	No	No	None	No	No	No	Blood only	No	None
BC139	8	Male	T-lymphoblastic lymphoma	None	No	Not_fulfilled	No	No	None	No	No	No	Blood only	No	None
BC307	15	Male	T-lymphoblastic lymphoma	none	Yes	2_rel_cancer_before_50yo	No	No	None	No	No	No	Blood only	No	Family history
BC76	2	Male	Undifferentiated pleomorphic sarcoma	None								No	Tumor-Blood	Yes
BC221	1	Female	Yolk sac tumor	none	No	Not_fulfilled	No	No	None	No	No	No	Tumor-Blood	Yes	None
BC175	16	Male	Yolk sac tumour of corpus pineal	None	No	Not_fulfilled	No	No	None	No	No	No	Blood only	No	None

## Sheet: Supplementary_table_3
Supplementary table 3. Germline findings and clinical implications. HGVS=Human Genome Variation Society; LP=likely pathogenic; P=pathogenic
Patient	Gene	Reference transcript	HGVS c.	HGVS p.	Genotype	ACMG classification	Tumor diagnosis (WHO 2021)	ChiCaP syndrome	ChiCaP known at inclusion	Clinical impact (during study period)
BC179	DICER1	NM_177438.3	c.2993del	p.(Asn998Ilefs*3)	heterozygous_Inherited	LP	Pineoblastoma	DICER1 tumor predisposition syndrome	No	Observed. Surveillance
BC228	DICER1	NM_177438.3	c.250C>T	p.(Gln84*)	heterozygous_Inherited	LP	Embryonal rhabdomyosarcoma on the basis of teratoma	DICER1 tumor predisposition syndrome	No	Observed. Surveillance
BC81	FANCM	NM_020937.4	c.709A>T ; 5101C>T	p.(Asn237Tyr) ; (Gln1701*)	compound heterozygous	LP/P	ALK-positive anaplastic large cell lymphoma	FANCM	No	Observed. Potential increased toxicity, advice on donor choice for hematopoietic stem cell transplantation
BC308	FBXW7	NM_001349798.2	c.1944_1945del	p.(Trp649Glyfs*6)	heterozygous_De_novo	LP	Nephroblastoma	FBXW7-related predisposition to Wilms tumor	No	Observed. Prolonged surveillance after completed treatment; neuropsychiatric assessment
BC22	MSH2	NM_000251.3	c.645+1G>T	p.?	heterozygous_De_novo	LP	Astrocytoma, IDH-mutant, CNS WHO grade 4	Lynch syndrome	No	Potential for surveillance/therapy but none observed due to rapid disease progress and death
BC14	MSH2;MSH6	NM_000251.3; NM_000179.3	MSH2:c.274C>G; MSH6:c.2426_2428del	MSH2:p.(Leu92Val); MSH6:p.(Val809del)	homozygous; homozygous	LP	Astrocytoma, IDH-mutant, CNS WHO grade 3	CMMRD	No	Observed. Targeted therapy ICI Niviolumab/HDAC inhibitor for about 6 months, stopped due to progress. Switch to Nivolumab + whole brain Radiation Therapy. Surveillance.
BC275	PMS2	NM_000535.7	c.543del	p.(Tyr181*)	homozygous	P	Diffuse paediatric-type high-grade glioma, H3-wildtype and IDH-wildtype	CMMRD	No	Observed. Surveillance and treatment with immune-checkpoint inhibitors
BC240	PMS2	NM_000535.7	c.2081A>T	p.(Asp694Val)	homozygous	LP	Diffuse large B-cell lymphoma	CMMRD	No	Observed/potential. Included in surveillance protocol and immunotherapy available if needed
BC86	POLE	NM_006231.4	c.1231G>C	p.(Val411Leu)	heterozygous_De_novo	LP	Rhabdomyosarcoma, embryonal	POLE-related CMMRD-like	No	Observed. Therapy Nivolumab + Trametinib, surveillance found bowel polyps
BC128	PRKAR1A	NM_002734.5	c.891+1G>A	p.?	heterozygous_De_novo	LP	Large cell calcifying sertoli cell tumor, bilateral	Carney Complex	No	Observed. Surveillance
BC183	RB1	NM_000321.3	del(13q14.2q14.3), 5Mb deletion	p.?	heterozygous_De_novo	P	Retinoblastoma	Heritable retinoblastoma	No	Observed. Surveillance, awareness of sensitivity to radiation exposure
BC192	RB1	NM_000321.3	c.1654C>T	p.(Arg552*)	mosaic	P	Retinoblastoma	Heritable retinoblastoma	No	Observed. Surveillance, awareness of sensitivity to radiation exposure
BC195	RB1	NM_000321.3	c.1363C>T	p.(Arg455*)	heterozygous_De_novo	P	Retinoblastoma	Heritable retinoblastoma	No	Observed. Surveillance, awareness of sensitivity to radiation exposure
BC200	RB1	NM_000321.3	c.1960G>T	p.(Val654Leu)	heterozygous_De_novo	LP	Retinoblastoma	Heritable retinoblastoma	No	Observed. Surveillance, awareness of sensitivity to radiation exposure
BC204	RB1	Hg19	del(13q13.2-13q21.1), 20.5 Mb deletion	p.?	heterozygous_De_novo	P	Retinoblastoma	Heritable retinoblastoma	No	Observed. Surveillance, awareness of sensitivity to radiation exposure
BC156	SH2D1A	NM_002351.5	c.202-?_387+?del	p.?	hemizygous	P	Burkitt lymphoma	X-linked lymphoproliferative syndrome type 1	No	Observed. Recommendation for further treatment with allogeneic stem cell tranplantation. Monitorinng EBV serology
BC299	SMARCB1	NM_003073.5	c.629-?_795+?del	p.?	mosaic	LP	Malignant rhabdoid tumour	Rhadoid tumor predisposition	No	Observed. MRI brain/spinal cord surveillance every 3 months until 5 years of age, then yearly whole-body MRI
BC211	TP53	NM_000546.6	c.524G>A	p.(Arg175His)	mosaic	P	Glioblastoma, IDH wild type, CNS WHO grade 4	Li-Fraumeni syndrome	No	Potential for surveillance/therapy but none observed due to death
BC300	TP53	NM_000546.6	c.375G>A	p.(Thr125=)	heterozygous_Inherited	P	Medulloblastoma, SHH-activated and TP53-mutant	Li-Fraumeni syndrome	No	Observed. Adjusted treatment (according to SIOP PNET 5 SHH-TP53 protocol); surveillance
BC112	TSC1	NM_000368.5	c.1904_1905del	p.(Thr635Argfs*52)	heterozygous_Inherited	P	Subependymal giant cell astrocytoma	Tuberous sclerosis	No	Observed. Surveillance
BC180	WT1	NM_000378.6	c.1069C>T	p.(Arg357*)	heterozygous_De_novo	P	Nephroblastoma	WT1 disorder	No	Observed. Surveillance
BC194	WT1	NM_000378.6	del(11p13-11p13), 1.5 Mb deletion	p.?	heterozygous_De_novo	P	Nephroblastoma	WT1 disorder	No	Observed. Surveillance
BC231	WT1	NM_000378.6	c.790C>T	p.(Gln264*)	heterozygous_De_novo	P	Nephroblastoma	WT1 disorder	No	Observed. Choice of nephron-sparing surgery. Surveillance
BC25	MSH2	NM_000251.3	c.1786_1788del	p.(Asn596del)	heterozygous_Inherited	P	Astrocytoma, IDH-mutant, CNS WHO grade 4	Lynch syndrome	No, mother known MSH2-carrier	Observed. Therapy Nivolumab + Trametinib. Surveillance
BC104	ATM	NM_000051.4	c.3673C>T ; c.8655dup	p.(Gln1225*) ; (Val2886Cysfs*10)	compound heterozygous	P/P	Diffuse large B-cell lymphoma	Ataxia-telangiectasia	Yes	Observed. Treatment adjustment (chemotherapy dose reduction for B-NHL 2013 treatment protocol), sensitivity to radiation exposure
BC47	ERCC5	NM_000123.4	c.177_184delinsCA	p.(His60_Leu62delinsIle)	homozygous	LP	Squamous cell carcinoma of maxillary sinus	Xeroderma pigmentosum	Yes	Observed. Surveillance, sensitivity to radiation exposure (but deceased during study period)
BC23	NF1	NM_000267.3	c.910C>T	p.(Arg304*)	heterozygous_Inherited	P	High-grade astrocytoma with piloid features	Neurofibromatosis type 1	Yes	Observed. Surveillance
BC70	NF1	NM_000267.3	c.1381C>T	p.(Arg461*)	heterozygous_De_novo	P	Pilocytic astrocytoma of the optic nerve	Neurofibromatosis type 1	Yes	Observed. Surveillance
BC189	NF1	NM_000267.3	c.730+1G>T	p.?	heterozygous_De_novo	P	Pilocytic astrocytoma of the optic nerve	Neurofibromatosis type 1	Yes	Observed. Surveillance
BC101	NF1	NM_000267.3	c.6640A>T	p.(Arg358Ter)	heterozygous_NA	P	Pilocytic astrocytoma	Neurofibromatosis type 1	Yes	Observed. Surveillance
BC133	NF1	NM_000267.3	c.1541_1542del	p.(Gln514Argfs*43)	heterozygous_De_novo	P	Neurofibroma	Neurofibromatosis type 1	Yes	Observed. Surveillance
BC120	NF1	NM_000267.3	c.205-1G>C	p.?	heterozygous_De_novo	P	Pilocytic astrocytoma	Neurofibromatosis type 1	Yes	Observed. Surveillance
BC241	NF1	NM_000267.3	c.2033del	p.(Pro678Argfs*10)	heterozygous_NA	P	Pilocytic astrocytoma	Neurofibromatosis type 1	Yes	Observed. Surveillance
BC40	RB1	NM_000321.3	c.2107-?_2489+?del	p.?	heterozygous_Inherited	P	Sinonasal neuroendocrine carcinoma	Heritable retinoblastoma	Yes	Observed. Adjusted radiotherapy.
BC190	RB1	NM_000321.3	c.2106+2T>C	p.?	heterozygous_Inherited	P	Retinoblastoma	Heritable retinoblastoma	Yes	Observed. Surveillance, awareness of sensitivity to radiation exposure

## Sheet: Supplementary_table_4
Supplementary table 4. Somatic findings in children with ChiCaP syndromes. TMB=tumor mutational burden; CNLOH=copy-neutral loss of heterozygosity; VAF=variant allele frequency; N.A.=not applicable
Patient	Gene	Tumor diagnosis (WHO 2021)	Tumor data available	Somatic copy number changes	Somatic SNVs/INDELS (VAF)	Somatic gene fusions	TMB	Type of second hit	Other info
BC179	DICER1	Pineoblastoma	WGS	Numerous numerical chromosomal aberrations, chr14 LOH (DICER1)	-	-	2.5	CNLOH	-
BC228	DICER1	Embryonal rhabdomyosarcoma on the basis of teratoma	WGS	-	DICER1 p.E1813G (0.2), PIK3CA p.H1047R (0.47)	-	4.8	Second_mutation	additional finding: Heterozygous 4,6 Mb deletion in cytoband: 13q13.1-q13.3. [GRCh38] 13q13.1q13.3(30596917_35211472)x1. Includes whole BRCA2 gene: Pathogenic (klass 5). Breakpoint in NBEA gene: Likely pathogenic (klass 4).
BC81	FANCM	ALK-positive anaplastic large cell lymphoma	WGS	1q+, STAG- (chrX)	-	NPM1::ALK	4.4	None	-
BC308	FBXW7	Nephroblastoma	WGS	-	FBXW7 p.G477R (0.55)	-	1.1	Second_mutation	-
BC22	MSH2	Astrocytoma, IDH-mutant, CNS WHO grade 4	WGS	Almost tetraploid tumor with multiple numerical and segmental aberrations, including: interstitial 3q- (LOH), 4p+, amplification 4q12 (PDGFRA), CDKN2A/B homozygous deletion,4q- (LOH), 8p-, term 9p+, term 14q- (LOH), term 16p- (LOH), term 21q- (LOH), term Xq+	Numerous SNVs/INDELs consistent with mismatch repair defects, including två somatic mutations i TP53:c.733G>A,p.Gly245Ser (0.4037); TP53:c.524G>A,p.Arg175His (0.4676) and somatic mutations in many genes: ARID1B:c.2263A>G,p.Ile755Val (0.4191); ARID2:c.92+2T>C, (0.1412); ATRX:c.6589C>T,p.Arg2197Cys (0.5398); IDH1:c.395G>A,p.Arg132His (0.4211); MSH3:c.1148del,p.Lys383ArgfsTer32 (0.4746); PDGFRA:c.19…	None from WGS	85.1	None	No genetic aberration in MSH2 in tumor, but IHC shows about 60% respectively 80% decreased expression of MSH2 and MSH6 in tumor cells.
BC14	MSH2;MSH6	Astrocytoma, IDH-mutant, CNS WHO grade 3	WGS	Polyploid tumor with multiple numeric and segmental aberrations, LOH 11p , LOH 15p	PDGFRA:c.779G>A,p.Cys260Tyr (0.75); ATRX:c.4070del,p.Lys1357ArgfsTer18 (0.4024); IDH1:c.395G>A,p.Arg132His (0.4943); TP53:c.1009C>T,p.Arg337Cys (0.4583); TP53:c.818G>A,p.Arg273His (0.5769)	-	22.4	None	IHC show normal expression of MSH2 and weak expression of MSH6.
BC275	PMS2	Diffuse paediatric-type high-grade glioma, H3-wildtype and IDH-wildtype	WGS	-	Ultramutated tumor	-	299.8	None	-
BC240	PMS2	Diffuse large B-cell lymphoma	Not_available	N.A.	N.A.	N.A.	N.A.	No_tumor_available	-
BC86	POLE	Rhabdomyosarcoma, embryonal	WGS	8p-, 16q-, 19+, LOH 19, 20q+	Hypermutated	-	72.0	None	-
BC128	PRKAR1A	Large cell calcifying sertoli cell tumor, bilateral	WGS	-	-	-	1.9	Inconclusive	No somatic finding probably due to low tumor cell content
BC183	RB1	Retinoblastoma	Not_available	N.A.	N.A.	N.A.	N.A.	No_tumor_available	-
BC192	RB1	Retinoblastoma	WES_FFPE	1q+, 6p+, LOH 13q (RB1)	KMT2C:p.Arg380Leu (0.07)	-	N.A.	CNLOH	-
BC195	RB1	Retinoblastoma	WES_FFPE	-	-	-	N.A.	Inconclusive	No somatic finding probably due to low tumor cell content
BC200	RB1	Retinoblastoma	WGS	1q+, 2p+, 6p+, 6q, 17p-, GNAS/GNAS-AS1-	RB1 c.1695+1 G>C (0.32)	-	1.0	Second_mutation	-
BC204	RB1	Retinoblastoma	Not_available	N.A.	N.A.	N.A.	N.A.	No_tumor_available	-
BC156	SH2D1A	Burkitt lymphoma	WGS	t (8;14), 11q- (proximal), 11q+ (terminal)	DDX3X:c.1117A>T,p.K373* (0.5962); DDX3X:c.1144A>C,p.S382R (0.5283); SMARCA4:c.3694G>A,p.G1232S (0.2326); TP53:c.745A>G,p.R249G (0.2581)	IGH::MYC	8.6	None	-
BC299	SMARCB1	Malignant rhabdoid tumour	Clinical_array	N.A.	N.A.	N.A.	N.A.	CNLOH	-
BC211	TP53	Glioblastoma, IDH wild type, CNS WHO grade 4	WGS	Multiple numerical aberrations	NF1 p.V1242fs*7, RB1 p.V654fs*14	-	1.5	CNLOH	-
BC300	TP53	Medulloblastoma, SHH-activated and TP53-mutant	WGS	MYCNamp, DDX1amp, 17p-, 17q+, other segmental aberrations	KDM6A p.S884*, HDAC8 5' UTR variant	-	4	CNV	-
BC112	TSC1	Subependymal giant cell astrocytoma	Not_available	N.A.	N.A.	N.A.	N.A.	No_tumor_available	-
BC180	WT1	Nephroblastoma	WGS	LOH 11p (WT1), 1q+, 21-, Xq- (AMER1)	-	-	2.0	CNLOH	-
BC194	WT1	Nephroblastoma	Not_available	N.A.	N.A.	N.A.	N.A.	No_tumor_available	N.A.
BC231	WT1	Nephroblastoma	WGS	LOH 11pter-11p13 (WT1)	APC p.R2237* (0.97)	-	1.3	CNLOH	-
BC25	MSH2	Astrocytoma, IDH-mutant, CNS WHO grade 4	WGS	Numerical and segmental aberrations, including CDK6 amplification, ter1q+ (AKT3), ter4p-, 9q+,11p-,18-, ter19q-, 21-	Numerous SNVs consistent with mismatch repair defects, including two somatic mutations in TP53 and NF1: TP53:c.637C>T,p.Arg213Ter (0.47); TP53: c.53del,p.Thr18AsnfsTer26 (0.48); NF1:c.5902C>T,p.Arg1968Ter (0.46); NF1:c.8095C>T,p.Gln2699Ter (0.48); MSH2:c.181_199del,p.Gln61TrpfsTer17 (0.37) and somatic mutations in MTOR:c.7255G>A,p.Glu2419Lys (0.47); IDH1:c.395G>A,p.Arg132His (0.46); MSH2:c.181_19…	-	72.9	CNLOH	-
BC104	ATM	Diffuse large B-cell lymphoma	Not_available	N.A.	N.A.	N.A.	N.A.	No_tumor_available	-
BC47	ERCC5	Squamous cell carcinoma of maxillary sinus	WGS	-	COL3A1:c799G>A, PIK3CA:c1633G>A, NSD1:c.4378+1G>A, TP53:c.1000G>T, BRCA1:c.3339T>G, PRTN3:c.137C>T. Hypermutated tumor	-	253.1	None	-
BC23	NF1	High-grade astrocytoma with piloid features	WGS	CDKN2A-/-, LOH 17q (NF1), -13	-	-	1.2	CNLOH	-
BC70	NF1	Pilocytic astrocytoma of the optic nerve	WGS	LOH 17q (NF1)	-	-	1.6	CNLOH	-
BC189	NF1	Pilocytic astrocytoma of the optic nerve	Not_available	N.A.	N.A.	N.A.	N.A.	No_tumor_available	-
BC101	NF1	Pilocytic astrocytoma	Not_available	N.A.	N.A.	N.A.	N.A.	No_tumor_available	-
BC133	NF1	Neurofibroma	Not_available	N.A.	N.A.	N.A.	N.A.	No_tumor_available	-
BC120	NF1	Pilocytic astrocytoma	WGS	-	-	-	1.5	Inconclusive	No somatic finding probably due to low tumor cell content
BC241	NF1	Pilocytic astrocytoma	Not_available	N.A.	N.A.	N.A.	N.A.	No_tumor_available	-
BC40	RB1	Sinonasal neuroendocrine carcinoma	WGS	Near-tetraploid, RB1-/- (germline+somatic), multiple numerical and segmental aberrations	TP53:c.646G>A,p.V216M (0.90)	-	3.3	CNV	-
BC190	RB1	Retinoblastoma	Not_available	N.A.	N.A.	N.A.	N.A.	No_tumor_available	-
